# Supplementary material for: Tough, Self-Recoverable, Spiropyran (SP3) Bearing Polymer Beads Incorporated PAM Hydrogels with Sole Mechanochromic Behavior
Source: Gels. 2022 Mar 27;8(4):208. doi: 10.3390/gels8040208 (PMC9031960; doi:10.3390/gels8040208)
Supplement: Supplementary file 1 [file gels-08-00208-s001.zip]

Archive with 1 entries (1 files):
- gels-1636329-supplementary.pdf
